# Supplementary material for: IL-12 as a Potential Prognostic Marker in Penile Cancer: Implications for Immune Dysregulation
Source: Int J Mol Sci. 2025 Dec 7;26(24):11829. doi: 10.3390/ijms262411829 (PMC12732597; doi:10.3390/ijms262411829)
Supplement: Supplementary file 1 [file ijms-26-11829-s001.zip]

Archive with 1 entries (1 files):
- ijms-3981017-supplementary.pdf
